# Supplementary material for: Percutaneous Coronary Intervention before or after Transcatheter Aortic Valve Replacement: A Systematic Review and Meta-Analysis Involving 1531 Patients
Source: J Clin Med. 2024 Jun 16;13(12):3521. doi: 10.3390/jcm13123521 (PMC11204616; doi:10.3390/jcm13123521)
Supplement: Supplementary file 1 [file jcm-13-03521-s001.zip]

Archive with 1 entries (1 files):
- jcm-3001241-supplementary.pdf
